# Supplementary material for: Evaluation of a Model of Transitional Care After Preterm Birth on Parents’ Mental Health and Self-Efficacy: A Randomized Controlled Pilot Trial
Source: Children (Basel). 2024 Oct 18;11(10):1260. doi: 10.3390/children11101260 (PMC11505660; doi:10.3390/children11101260)
Supplement: Supplementary file 1 [file children-11-01260-s001.zip]

Archive with 1 entries (1 files):
- children-3246133-supplementary.pdf
